# Supplementary material for: Cell type specific gene expression profiling reveals a role for complement component C3 in neutrophil responses to tissue damage
Source: Sci Rep. 2020 Sep 24;10:15716. doi: 10.1038/s41598-020-72750-9 (PMC7518243; doi:10.1038/s41598-020-72750-9)
Supplement: Supplementary file 3 — Supplementary Table [file 41598_2020_72750_MOESM3_ESM.xlsx]

## Sheet: Sheet1
Abs fold change > 2 after wounding (only genes with human orthologs)										Padj < 0.05 after wounding (only genes with human orthologs)
Neutrophils (lyz)			Macrophages (mpeg1)			Epithelium (krt4)				Neutrophils (lyz)			Macrophages (mpeg1)			Epithelium (krt4)
Ensembl gene ID	Gene name	Human ortholog ID	Ensembl gene ID	Gene name	Human ortholog ID	Ensembl gene ID	Gene name	Human ortholog ID		Ensembl gene ID	Gene name	Human ortholog ID	Ensembl gene ID	Gene name	Human ortholog ID	Ensembl gene ID	Gene name	Human ortholog ID
ENSDARG00000016319	c9	ENSG00000113600	ENSDARG00000101762	fah	ENSG00000103876	ENSDARG00000057273	alox5a	ENSG00000012779		ENSDARG00000012694	c3a.1	ENSG00000125730				ENSDARG00000031119	baiap2l1b	ENSG00000006453
ENSDARG00000021004	c5	ENSG00000106804	ENSDARG00000101530	prr16	ENSG00000184838	ENSDARG00000100376	amdhd2	ENSG00000162066								ENSDARG00000057273	alox5a	ENSG00000012779
ENSDARG00000070723	ndufa9a	ENSG00000139180	ENSDARG00000053646	adrb3a	ENSG00000188778	ENSDARG00000062101	iffo2a	ENSG00000169991								ENSDARG00000010312	cp	ENSG00000047457
ENSDARG00000103370	lrrc8da	ENSG00000171017	ENSDARG00000019001	ak7a	ENSG00000140057	ENSDARG00000031119	baiap2l1b	ENSG00000006453								ENSDARG00000077009	wdfy4	ENSG00000128815
ENSDARG00000012694	c3a.1	ENSG00000125730	ENSDARG00000101557	scarb1	ENSG00000073060	ENSDARG00000030263	mfsd2b	ENSG00000205639								ENSDARG00000098726	rptor	ENSG00000141564
ENSDARG00000051896	fbn2a	ENSG00000138829	ENSDARG00000075067	aipl1	ENSG00000129221	ENSDARG00000010312	cp	ENSG00000047457								ENSDARG00000063019	panx2	ENSG00000073150
ENSDARG00000077261	lmod1b	ENSG00000163431	ENSDARG00000023886	cacna2d4b	ENSG00000151062	ENSDARG00000088672	CABZ01054962.1	ENSG00000089692								ENSDARG00000062101	iffo2a	ENSG00000169991
ENSDARG00000036457	cacng6a	ENSG00000130433	ENSDARG00000032831	htra1a	ENSG00000166033	ENSDARG00000097630	C24H8orf59	ENSG00000176731								ENSDARG00000075673	arhgap21b	ENSG00000107863
ENSDARG00000007494	st3gal8	ENSG00000125975	ENSDARG00000069844	irg1	ENSG00000102794	ENSDARG00000098904	pex1	ENSG00000127980								ENSDARG00000100376	amdhd2	ENSG00000162066
ENSDARG00000031119	baiap2l1b	ENSG00000006453	ENSDARG00000004618	stx2a	ENSG00000111450	ENSDARG00000054032	rab24	ENSG00000169228								ENSDARG00000070119	ctc1	ENSG00000178971
ENSDARG00000067672	card9	ENSG00000187796	ENSDARG00000053003	slc35f1	ENSG00000196376	ENSDARG00000077569	lrrn3	ENSG00000173114								ENSDARG00000038059	grb2b	ENSG00000177885
ENSDARG00000076950	kel	ENSG00000196549	ENSDARG00000044895	fmoda	ENSG00000122176	ENSDARG00000045706	tspan9b	ENSG00000011105								ENSDARG00000074686	mgea5	ENSG00000198408
ENSDARG00000058180	exoc3l4	ENSG00000205436	ENSDARG00000055514	icn2	ENSG00000188643	ENSDARG00000074254	abcb6b	ENSG00000115657								ENSDARG00000038446	nrp2b	ENSG00000118257
ENSDARG00000057276	iqca1	ENSG00000132321	ENSDARG00000055970	zgc:136971	ENSG00000197635	ENSDARG00000061031	dner	ENSG00000187957
ENSDARG00000102332	SPINT1 (2 of 2)	ENSG00000101448	ENSDARG00000043177	lsm1	ENSG00000175324	ENSDARG00000052035	nxnl1	ENSG00000171773
ENSDARG00000044433	sned1	ENSG00000162804	ENSDARG00000006981	ccdc113	ENSG00000103021	ENSDARG00000077009	wdfy4	ENSG00000128815
ENSDARG00000071065	g6pd	ENSG00000160211	ENSDARG00000022399	ntmt1	ENSG00000148335	ENSDARG00000104801	tubb6	ENSG00000176014
ENSDARG00000019950	carf	ENSG00000138380	ENSDARG00000070918	FETUB (2 of 2)	ENSG00000090512	ENSDARG00000074428	hhat	ENSG00000054392
ENSDARG00000055278	cfb	ENSG00000243649	ENSDARG00000023645	ccbl1	ENSG00000171097	ENSDARG00000010918	nprl3	ENSG00000103148
ENSDARG00000054150	cx23	ENSG00000203733	ENSDARG00000040466	vil1	ENSG00000127831	ENSDARG00000056582	MAP3K14 (1 of 2)	ENSG00000006062
ENSDARG00000091349	plekhd1	ENSG00000175985	ENSDARG00000038397	rpap2	ENSG00000122484	ENSDARG00000097795	si:ch73-195i19.3	ENSG00000169255
ENSDARG00000101242	zcchc14	ENSG00000140948	ENSDARG00000045594	si:dkey-14k9.2	ENSG00000138944	ENSDARG00000026224	fanci	ENSG00000140525
ENSDARG00000019951	sec62	ENSG00000008952	ENSDARG00000015293	fam110a	ENSG00000125898	ENSDARG00000003411	foxa2	ENSG00000125798
ENSDARG00000011449	fes	ENSG00000182511	ENSDARG00000005799	smim14	ENSG00000163683	ENSDARG00000014976	lims2	ENSG00000169756
ENSDARG00000011506	lpcat1	ENSG00000153395	ENSDARG00000014320	gucy2c	ENSG00000070019	ENSDARG00000069844	irg1	ENSG00000102794
ENSDARG00000078941	wu:fe11b02	ENSG00000184678	ENSDARG00000104259	RAB26	ENSG00000167964	ENSDARG00000040036	tcf19l	ENSG00000137310
ENSDARG00000056617	rpgra	ENSG00000156313	ENSDARG00000032631	ltb4r	ENSG00000213903	ENSDARG00000017007	nr4a2a	ENSG00000153234
ENSDARG00000090833	igfbp6b	ENSG00000167779	ENSDARG00000052129	boka	ENSG00000176720	ENSDARG00000004445	GRM5 (1 of 2)	ENSG00000168959
ENSDARG00000042833	rffl	ENSG00000092871	ENSDARG00000104868	KCNT1 (2 of 2)	ENSG00000107147	ENSDARG00000062959		ENSG00000173926
ENSDARG00000023026	pkp2	ENSG00000057294	ENSDARG00000076376	tmem175	ENSG00000127419	ENSDARG00000074904	DBNDD2	ENSG00000244274
ENSDARG00000031136	moxd1	ENSG00000079931	ENSDARG00000008127	pcdh15b	ENSG00000150275	ENSDARG00000102302	WDR48 (2 of 3)	ENSG00000114742
ENSDARG00000042630	hebp2	ENSG00000051620	ENSDARG00000052764	chrnb3a	ENSG00000147432	ENSDARG00000098761	rgs2	ENSG00000116741
ENSDARG00000032126	scg5	ENSG00000166922	ENSDARG00000090625	BCL2L12	ENSG00000126453	ENSDARG00000077654	grm8a	ENSG00000179603
ENSDARG00000102783	slc25a35	ENSG00000125434	ENSDARG00000054150	cx23	ENSG00000203733	ENSDARG00000103390	CACNA2D2 (3 of 3)	ENSG00000007402
ENSDARG00000028628	gdap1l1	ENSG00000124194	ENSDARG00000067613	dnajc25	ENSG00000059769	ENSDARG00000053475	ngb	ENSG00000165553
ENSDARG00000070100	RIN1 (1 of 2)	ENSG00000174791	ENSDARG00000039827	bbs5	ENSG00000163093	ENSDARG00000056938	kera	ENSG00000139330
ENSDARG00000039650	itm2cb	ENSG00000135916	ENSDARG00000071573	lsm5	ENSG00000106355	ENSDARG00000032780	pigf	ENSG00000151665
ENSDARG00000068516	hapln1b	ENSG00000145681	ENSDARG00000101024	nufip1	ENSG00000083635	ENSDARG00000068286	slc7a4	ENSG00000099960
ENSDARG00000094473	FHAD1	ENSG00000142621	ENSDARG00000057169	abca4a	ENSG00000198691	ENSDARG00000090526	PLEKHS1 (3 of 3)	ENSG00000148735
ENSDARG00000067797	spi1a	ENSG00000142539	ENSDARG00000075833	lyve1a	ENSG00000133800	ENSDARG00000058042	kitlgb	ENSG00000049130
ENSDARG00000098311	ZFOS-932H1.3	ENSG00000169740	ENSDARG00000100381	rock2bl	ENSG00000134318	ENSDARG00000068296	SLCO3A1 (2 of 2)	ENSG00000176463
ENSDARG00000002945	bgnb	ENSG00000182492	ENSDARG00000103647	gpc5a	ENSG00000179399	ENSDARG00000059523	rims4	ENSG00000101098
ENSDARG00000088950	sycp2	ENSG00000196074	ENSDARG00000098700	il1b	ENSG00000125538	ENSDARG00000027957	fgf12a	ENSG00000114279
ENSDARG00000006397	laptm4a	ENSG00000068697	ENSDARG00000014973	ntng1a	ENSG00000162631	ENSDARG00000030215	matn1	ENSG00000162510
ENSDARG00000101989	THRAP3 (2 of 2)	ENSG00000054118	ENSDARG00000075008	pask	ENSG00000115687	ENSDARG00000056950	epyc	ENSG00000083782
ENSDARG00000017953	tp73	ENSG00000078900	ENSDARG00000044815	SERINC4	ENSG00000184716	ENSDARG00000078989	alpk3a	ENSG00000136383
ENSDARG00000061690	nxpe3	ENSG00000144815	ENSDARG00000099840	lpar1	ENSG00000198121	ENSDARG00000022176	IGLON5	ENSG00000142549
ENSDARG00000077202	mocs2	ENSG00000164172	ENSDARG00000026387	tmem55bb	ENSG00000165782	ENSDARG00000052025	pomgnt1	ENSG00000085998
ENSDARG00000062987	tyw1	ENSG00000198874	ENSDARG00000071203	sptssa	ENSG00000165389	ENSDARG00000060861	dars2	ENSG00000117593
ENSDARG00000053520	C12H7orf62	ENSG00000164645	ENSDARG00000078989	alpk3a	ENSG00000136383	ENSDARG00000077863	mettl22	ENSG00000067365
ENSDARG00000088877	smarcd2	ENSG00000108604	ENSDARG00000058318	c1qtnf9	ENSG00000205863	ENSDARG00000076082	CABZ01041962.1	ENSG00000173451
ENSDARG00000078508	KCP	ENSG00000135253	ENSDARG00000074892	pde6d	ENSG00000156973	ENSDARG00000008757	entpd6	ENSG00000197586
ENSDARG00000057859	hoxd10a	ENSG00000128710	ENSDARG00000087517	btbd3b	ENSG00000132640	ENSDARG00000051896	fbn2a	ENSG00000138829
ENSDARG00000077139	col6a3	ENSG00000163359	ENSDARG00000055416	serpinb1	ENSG00000021355	ENSDARG00000089844	SCARB2	ENSG00000138760
ENSDARG00000079463	MAN2B2	ENSG00000013288	ENSDARG00000069009	si:ch211-147a11.3	ENSG00000198912	ENSDARG00000036186	mbpa	ENSG00000197971
ENSDARG00000091260	mylk4a	ENSG00000145949	ENSDARG00000055252	snap23.2	ENSG00000092531	ENSDARG00000029865	rassf2a	ENSG00000101265
ENSDARG00000078094	lmf2a	ENSG00000100258	ENSDARG00000014910	panx1b	ENSG00000110218	ENSDARG00000056651	gfra4a	ENSG00000125861
ENSDARG00000036767	si:dkey-204a24.10	ENSG00000106608	ENSDARG00000100157	tamm41	ENSG00000144559	ENSDARG00000039852	ftr93	ENSG00000128250
ENSDARG00000011410	AADAT	ENSG00000109576	ENSDARG00000055070	BORCS7	ENSG00000166275	ENSDARG00000007366	amdhd1	ENSG00000139344
ENSDARG00000043055	hiat1b	ENSG00000156875	ENSDARG00000058292	sephs1	ENSG00000086475	ENSDARG00000003054	tacr3l	ENSG00000169836
ENSDARG00000100203	SZT2	ENSG00000198198	ENSDARG00000028367	sult2st3	ENSG00000088002	ENSDARG00000069196	ebf1b	ENSG00000164330
ENSDARG00000102302	WDR48 (2 of 3)	ENSG00000114742	ENSDARG00000088672	CABZ01054962.1	ENSG00000089692	ENSDARG00000007009	hoxa11b	ENSG00000005073
ENSDARG00000100304	chdh	ENSG00000016391	ENSDARG00000040350	rpp38	ENSG00000152464	ENSDARG00000078163	hpse2	ENSG00000172987
ENSDARG00000029688	hsp70.1	ENSG00000126803	ENSDARG00000039699	fam204a	ENSG00000165669	ENSDARG00000074283	inpp5d	ENSG00000168918
ENSDARG00000003219	bin2a	ENSG00000110934	ENSDARG00000025034	syngr3b	ENSG00000127561	ENSDARG00000101979	eps8l3a	ENSG00000198758
ENSDARG00000029036	rab32a	ENSG00000118508	ENSDARG00000077606	arsia	ENSG00000183876	ENSDARG00000079024	rps6kl1	ENSG00000198208
ENSDARG00000056450	MANEAL	ENSG00000185090	ENSDARG00000101363	ano2	ENSG00000047617	ENSDARG00000052527	mul1b	ENSG00000090432
ENSDARG00000041394	dnajb1b	ENSG00000132002	ENSDARG00000012460	rassf4	ENSG00000107551	ENSDARG00000078060	syt7b	ENSG00000011347
ENSDARG00000008969	fgb	ENSG00000171564	ENSDARG00000022303	higd1a	ENSG00000131097	ENSDARG00000041530	ppih	ENSG00000171960
ENSDARG00000076790	crygm2d16	ENSG00000118231	ENSDARG00000101061	eif2a	ENSG00000144895	ENSDARG00000069698	lrguk	ENSG00000155530
ENSDARG00000103774	limch1b	ENSG00000064042	ENSDARG00000087301	crygm2d14	ENSG00000118231	ENSDARG00000103457	spg20b	ENSG00000133104
ENSDARG00000040274	scamp5b	ENSG00000198794	ENSDARG00000090106	slc17a7b	ENSG00000104888	ENSDARG00000033999	cyp26a1	ENSG00000095596
ENSDARG00000020741	fga	ENSG00000171560	ENSDARG00000100231	ccdc135	ENSG00000159625	ENSDARG00000071087	slc35b4	ENSG00000205060
ENSDARG00000042291	dlx6a	ENSG00000006377	ENSDARG00000031422	igfbp2b	ENSG00000115457	ENSDARG00000028276		ENSG00000253148
ENSDARG00000031044	lipg	ENSG00000101670	ENSDARG00000094377	samd10b	ENSG00000130590	ENSDARG00000030020	agfg1a	ENSG00000173744
ENSDARG00000063525	adpgk	ENSG00000159322	ENSDARG00000060668	tm4sf18	ENSG00000163762	ENSDARG00000078094	lmf2a	ENSG00000100258
ENSDARG00000030933	ksr1b	ENSG00000141068	ENSDARG00000075726	dhrs7b	ENSG00000109016	ENSDARG00000036755	prmt9	ENSG00000164169
ENSDARG00000042180	foxl2	ENSG00000183770	ENSDARG00000104519	KDELR3 (2 of 2)	ENSG00000100196	ENSDARG00000061222	uba7	ENSG00000130985
ENSDARG00000052644	ca10a	ENSG00000154975	ENSDARG00000030012	lrrfip1a	ENSG00000124831	ENSDARG00000029609	macrod1	ENSG00000133315
ENSDARG00000008433	unc45b	ENSG00000141161	ENSDARG00000022378	mtmr1b	ENSG00000063601	ENSDARG00000037498	gria3b	ENSG00000125675
ENSDARG00000038788	dnai1.2	ENSG00000122735	ENSDARG00000053934	hdhd3	ENSG00000119431	ENSDARG00000062633	cadm2b	ENSG00000175161
ENSDARG00000032780	pigf	ENSG00000151665	ENSDARG00000099425	CFI	ENSG00000205403	ENSDARG00000063019	panx2	ENSG00000073150
ENSDARG00000041779	trdn	ENSG00000186439	ENSDARG00000060435	bnipl	ENSG00000163141	ENSDARG00000093359	inpp5jb	ENSG00000185133
ENSDARG00000010794	tfeb	ENSG00000112561	ENSDARG00000086647	chrng	ENSG00000196811	ENSDARG00000095949	si:dkey-22i16.9	ENSG00000107738
ENSDARG00000102021	C17H14orf28	ENSG00000179476	ENSDARG00000100455	pnkp	ENSG00000039650	ENSDARG00000018721	npnt	ENSG00000168743
ENSDARG00000018621	slc6a19a.1	ENSG00000174358	ENSDARG00000032199	gpc3	ENSG00000147257	ENSDARG00000060152	fam155b	ENSG00000130054
ENSDARG00000022971	epha6	ENSG00000080224	ENSDARG00000029239	syt9b	ENSG00000170743	ENSDARG00000102687	NBL1	ENSG00000158747
ENSDARG00000016412	agt	ENSG00000135744	ENSDARG00000051737	zgc:173552	ENSG00000168148	ENSDARG00000094901	ABCC6	ENSG00000121270
ENSDARG00000070059	si:ch211-262i1.5	ENSG00000174796	ENSDARG00000079124	MTERF4	ENSG00000122085	ENSDARG00000041414	bmf2	ENSG00000104081
ENSDARG00000070726	cnga3a	ENSG00000144191	ENSDARG00000069843	kctd12.1	ENSG00000178695	ENSDARG00000043796	ms4a17a.7	ENSG00000110077
ENSDARG00000037276	map9	ENSG00000164114	ENSDARG00000016044	gins4	ENSG00000147536	ENSDARG00000061899	iqub	ENSG00000164675
ENSDARG00000018553	ifih1	ENSG00000115267	ENSDARG00000007356	fgf20a	ENSG00000078579	ENSDARG00000074765	mhc1zja	ENSG00000204525
ENSDARG00000027345	mpzl2b	ENSG00000149573	ENSDARG00000059053	slc13a4	ENSG00000164707	ENSDARG00000058985	KCNJ6	ENSG00000157542
ENSDARG00000092362	hsp70.2	ENSG00000126803	ENSDARG00000001721	oc90	ENSG00000253117	ENSDARG00000019556	clcn7	ENSG00000103249
ENSDARG00000055723	hsp70l	ENSG00000126803	ENSDARG00000058365	hspb8	ENSG00000152137	ENSDARG00000100897	PDGFRB	ENSG00000113721
ENSDARG00000001442	inppl1b	ENSG00000198574	ENSDARG00000101800	PSTK	ENSG00000179988	ENSDARG00000013006	pibf1	ENSG00000083535
ENSDARG00000092882	si:dkey-161j23.7	ENSG00000047578	ENSDARG00000078378	TRAF2 (2 of 2)	ENSG00000127191	ENSDARG00000038446	nrp2b	ENSG00000118257
ENSDARG00000041294	noxo1a	ENSG00000196408	ENSDARG00000035798	gngt1	ENSG00000127920	ENSDARG00000103826	gpib	ENSG00000105220
ENSDARG00000061899	iqub	ENSG00000164675	ENSDARG00000091996	si:ch211-117m20.5	ENSG00000134812	ENSDARG00000099390	lama2	ENSG00000196569
ENSDARG00000071087	slc35b4	ENSG00000205060	ENSDARG00000055589	s100t	ENSG00000143536	ENSDARG00000006181	hif1aa	ENSG00000100644
ENSDARG00000062058	slc12a7b	ENSG00000113504	ENSDARG00000055278	cfb	ENSG00000243649	ENSDARG00000051735	si:ch211-113a14.18	ENSG00000187166
ENSDARG00000075720	il2rb	ENSG00000100385	ENSDARG00000056407	irf8	ENSG00000140968	ENSDARG00000022918	tbcc	ENSG00000124659
ENSDARG00000069843	kctd12.1	ENSG00000178695	ENSDARG00000101878	kdf1b	ENSG00000175707	ENSDARG00000094677	MPDZ	ENSG00000107186
ENSDARG00000058042	kitlgb	ENSG00000049130	ENSDARG00000075942	FRMD5 (1 of 2)	ENSG00000171877	ENSDARG00000087040	rhbdl1	ENSG00000103269
ENSDARG00000078052	emilin3a	ENSG00000183798	ENSDARG00000086879	LINS1	ENSG00000140471	ENSDARG00000078829	ccdc149a	ENSG00000181982
ENSDARG00000014003	stard8	ENSG00000130052	ENSDARG00000042725	cebpb	ENSG00000172216	ENSDARG00000045555	sco2	ENSG00000284194
ENSDARG00000057983	svopl	ENSG00000157703	ENSDARG00000089043	ptpn6	ENSG00000111679	ENSDARG00000102097	nfkbiz	ENSG00000144802
ENSDARG00000079796	ldah	ENSG00000118961	ENSDARG00000086881	IER2 (1 of 2)	ENSG00000160888	ENSDARG00000068280	GRB14	ENSG00000115290
ENSDARG00000077058	CELA1 (6 of 7)	ENSG00000139610	ENSDARG00000075215	vetz	ENSG00000028203	ENSDARG00000074842	snx8a	ENSG00000106266
ENSDARG00000057986	ints8	ENSG00000164941	ENSDARG00000019496	esd	ENSG00000139684	ENSDARG00000076017	tmem69	ENSG00000159596
ENSDARG00000052089	CCKAR	ENSG00000163394	ENSDARG00000078130	zgc:193593	ENSG00000104714	ENSDARG00000071567	TSTD1	ENSG00000215845
ENSDARG00000075672	pms2	ENSG00000122512	ENSDARG00000038300	rnf34a	ENSG00000170633	ENSDARG00000007561	cdh23	ENSG00000107736
ENSDARG00000077982	elf3	ENSG00000163435	ENSDARG00000026444	apoob	ENSG00000184831	ENSDARG00000058822	wnt3a	ENSG00000154342
ENSDARG00000024090	dnajc4	ENSG00000110011	ENSDARG00000017034	sqrdl	ENSG00000137767	ENSDARG00000078882	SLC22A31	ENSG00000259803
ENSDARG00000062081	tbc1d1	ENSG00000065882	ENSDARG00000055974	tpmt.1	ENSG00000137364	ENSDARG00000104453	flt4	ENSG00000037280
ENSDARG00000068397	tns2b	ENSG00000111077	ENSDARG00000032618	mgst1.1	ENSG00000008394	ENSDARG00000068344	mmab	ENSG00000139428
ENSDARG00000103600	st8sia4	ENSG00000113532	ENSDARG00000036704	tmem18	ENSG00000151353	ENSDARG00000037281	fgg	ENSG00000171557
ENSDARG00000098720	LPL (2 of 2)	ENSG00000175445	ENSDARG00000054641	fam46ab	ENSG00000112773	ENSDARG00000071065	g6pd	ENSG00000160211
ENSDARG00000073756	slc12a7a	ENSG00000113504	ENSDARG00000015790	atp1b3a	ENSG00000069849	ENSDARG00000104501	si:dkey-108k21.9	ENSG00000184678
ENSDARG00000101178	SH3RF2 (2 of 2)	ENSG00000154447	ENSDARG00000037358	polr3e	ENSG00000058600	ENSDARG00000061737	ece1	ENSG00000117298
ENSDARG00000103983	slc30a10	ENSG00000196660	ENSDARG00000075337	lars2	ENSG00000011376	ENSDARG00000088844	deaf1	ENSG00000177030
ENSDARG00000069669	adra2c	ENSG00000184160	ENSDARG00000038941	ppp1r1c	ENSG00000150722	ENSDARG00000070148	cygb2	ENSG00000161544
ENSDARG00000007382	ubtd1a	ENSG00000165886	ENSDARG00000034941	si:dkey-224e22.2	ENSG00000149328	ENSDARG00000035005	bag2	ENSG00000112208
ENSDARG00000021287	zgc:91909	ENSG00000075785	ENSDARG00000045257	decr2	ENSG00000242612	ENSDARG00000088181	mpped1	ENSG00000186732
ENSDARG00000053010	lpcat2	ENSG00000087253	ENSDARG00000001313	g2e3	ENSG00000092140	ENSDARG00000036139	lctla	ENSG00000188501
ENSDARG00000044094	gfpt2	ENSG00000131459	ENSDARG00000062959		ENSG00000173926	ENSDARG00000020239	lpin1	ENSG00000134324
ENSDARG00000100700	EPS15L1 (2 of 2)	ENSG00000127527	ENSDARG00000101660	sntg2	ENSG00000172554	ENSDARG00000043431	b3gntl1	ENSG00000175711
ENSDARG00000035918	bzw2	ENSG00000136261	ENSDARG00000060316	cish	ENSG00000114737	ENSDARG00000075673	arhgap21b	ENSG00000107863
ENSDARG00000013542	lpgat1	ENSG00000123684	ENSDARG00000102185	si:ch211-199f5.1	ENSG00000136099	ENSDARG00000043858	cdk19	ENSG00000155111
ENSDARG00000021547	vrk2	ENSG00000028116	ENSDARG00000104531	zcchc4	ENSG00000168228	ENSDARG00000042816	mmp9	ENSG00000100985
ENSDARG00000027572	as3mt	ENSG00000214435	ENSDARG00000098249	asmt	ENSG00000196433	ENSDARG00000039931	slc25a33	ENSG00000171612
ENSDARG00000040700	nab1b	ENSG00000138386	ENSDARG00000062633	cadm2b	ENSG00000175161	ENSDARG00000045159	zdhhc4	ENSG00000136247
ENSDARG00000098021	si:dkey-111k8.2	ENSG00000167394	ENSDARG00000074248	tmem237b	ENSG00000155755	ENSDARG00000077553	CABZ01067868.1	ENSG00000125249
ENSDARG00000038938	ssfa2	ENSG00000138434	ENSDARG00000057105	nle1	ENSG00000073536	ENSDARG00000035161	pkdcca	ENSG00000162878
ENSDARG00000062902	TULP2	ENSG00000104804	ENSDARG00000095322	FKBPL	ENSG00000204315	ENSDARG00000099534	CABZ01066926.1	ENSG00000012963
ENSDARG00000004171	rabac1	ENSG00000105404	ENSDARG00000044751	ddt	ENSG00000099974	ENSDARG00000040280	FAM84B (2 of 2)	ENSG00000168672
ENSDARG00000019438	rnf13	ENSG00000082996	ENSDARG00000039309	hook2	ENSG00000095066	ENSDARG00000062949	nt5dc3	ENSG00000111696
ENSDARG00000011821	plod2	ENSG00000152952	ENSDARG00000037895	ramp2	ENSG00000131477	ENSDARG00000100115	dnah1	ENSG00000114841
ENSDARG00000063100	psmd14	ENSG00000115233	ENSDARG00000032116	cnot7	ENSG00000198791	ENSDARG00000088764	lyplal1	ENSG00000143353
ENSDARG00000014646	aoc2	ENSG00000131471	ENSDARG00000043093	mpeg1.2	ENSG00000197629	ENSDARG00000031845	mboat2a	ENSG00000143797
ENSDARG00000020278	si:dkeyp-120h9.1	ENSG00000164893	ENSDARG00000069737	pou4f2	ENSG00000151615	ENSDARG00000038901	tmem256	ENSG00000205544
ENSDARG00000013926	slc16a9a	ENSG00000165449	ENSDARG00000087373	dnah5	ENSG00000039139	ENSDARG00000030753	prrg4	ENSG00000135378
ENSDARG00000078789	tmem184c	ENSG00000164168	ENSDARG00000019861	fgl2a	ENSG00000127951	ENSDARG00000058522	shq1	ENSG00000144736
ENSDARG00000104550	CLCN2 (3 of 3)	ENSG00000114859	ENSDARG00000043562	zgc:65997	ENSG00000100867	ENSDARG00000014333	ormdl1	ENSG00000128699
ENSDARG00000060029	fam160b2	ENSG00000158863	ENSDARG00000012039	ttc26	ENSG00000105948	ENSDARG00000013842	tbc1d19	ENSG00000109680
ENSDARG00000059729	si:ch211-89f7.1	ENSG00000100003	ENSDARG00000004037	cog2	ENSG00000135775	ENSDARG00000028396	fkbp5	ENSG00000096060
ENSDARG00000045463	ralaa	ENSG00000006451	ENSDARG00000077544	toe1	ENSG00000132773	ENSDARG00000044627	alg8	ENSG00000159063
ENSDARG00000101715	arsg	ENSG00000141337	ENSDARG00000091754	CHCHD5	ENSG00000125611	ENSDARG00000076862	fam198a	ENSG00000144649
ENSDARG00000074867	STIM2 (2 of 2)	ENSG00000109689	ENSDARG00000017985	C1H4orf33	ENSG00000151470	ENSDARG00000053380	fam189a1	ENSG00000104059
ENSDARG00000028393	daam2	ENSG00000146122	ENSDARG00000101126	atad5b	ENSG00000176208	ENSDARG00000056648	ext2	ENSG00000151348
ENSDARG00000003217	urb2	ENSG00000135763	ENSDARG00000074226	zgc:158398	ENSG00000149932	ENSDARG00000070119	ctc1	ENSG00000178971
ENSDARG00000019496	esd	ENSG00000139684	ENSDARG00000096932	si:ch211-37e10.2	ENSG00000165973	ENSDARG00000077870	taf9	ENSG00000273841
ENSDARG00000103786	klhl13	ENSG00000003096	ENSDARG00000043287	atg101	ENSG00000123395	ENSDARG00000099200	zgc:123103	ENSG00000135047
ENSDARG00000019797	qrich1	ENSG00000198218	ENSDARG00000053559	tspan3b	ENSG00000140391	ENSDARG00000056642	hdac9b	ENSG00000048052
ENSDARG00000062519	abcc13	ENSG00000091262	ENSDARG00000077804	hgsnat	ENSG00000165102	ENSDARG00000070485	apitd1	ENSG00000241563
ENSDARG00000071679	mydgf	ENSG00000074842	ENSDARG00000018002	eci1	ENSG00000167969	ENSDARG00000101800	PSTK	ENSG00000179988
ENSDARG00000035985	FAM210A (1 of 2)	ENSG00000177150	ENSDARG00000098295	efna3b	ENSG00000143590	ENSDARG00000098401	fam136a	ENSG00000035141
ENSDARG00000078775	RASA2	ENSG00000155903	ENSDARG00000035521	sfrp1a	ENSG00000104332	ENSDARG00000063161	ppwd1	ENSG00000113593
ENSDARG00000092660	cyp27c1	ENSG00000186684	ENSDARG00000008105	mettl2a	ENSG00000087995	ENSDARG00000036291	nucb2b	ENSG00000070081
ENSDARG00000071683	zfr2	ENSG00000105278	ENSDARG00000054606	mrpl1	ENSG00000169288	ENSDARG00000098461	si:dkey-11f4.14	ENSG00000117091
ENSDARG00000052030	akr1a1b	ENSG00000117448	ENSDARG00000010183	VWA5A (1 of 4)	ENSG00000055957	ENSDARG00000060124	timm17b	ENSG00000126768
ENSDARG00000074265	dzip1l	ENSG00000158163	ENSDARG00000059885	frmd3	ENSG00000172159	ENSDARG00000074617	wfs1b	ENSG00000109501
ENSDARG00000030129	HIATL1 (2 of 2)	ENSG00000148110	ENSDARG00000042489	prkrira	ENSG00000137492	ENSDARG00000102846	trmt13	ENSG00000122435
ENSDARG00000041947	styk1	ENSG00000060140	ENSDARG00000004218	rnd1l	ENSG00000172602	ENSDARG00000021480	olfml2bb	ENSG00000162745
ENSDARG00000061974	grhl2b	ENSG00000083307	ENSDARG00000043719	c3a.6	ENSG00000125730	ENSDARG00000020595	gnl3l	ENSG00000130119
ENSDARG00000045955	prlrb	ENSG00000113494	ENSDARG00000040214	scrt1b	ENSG00000261678	ENSDARG00000075687	anapc1	ENSG00000153107
ENSDARG00000077532	pign	ENSG00000197563	ENSDARG00000078775	RASA2	ENSG00000155903	ENSDARG00000105077	cecr5	ENSG00000069998
ENSDARG00000098330	spef2	ENSG00000152582	ENSDARG00000060383	mmaa	ENSG00000151611	ENSDARG00000004171	rabac1	ENSG00000105404
ENSDARG00000052408	mgat2	ENSG00000168282	ENSDARG00000102302	WDR48 (2 of 3)	ENSG00000114742	ENSDARG00000104370	esm1	ENSG00000164283
ENSDARG00000013667	tbck	ENSG00000145348	ENSDARG00000013524	cyp2ae1	ENSG00000138115	ENSDARG00000089976	spcs3	ENSG00000129128
ENSDARG00000053502	cryaa	ENSG00000160202	ENSDARG00000044318	itgb7	ENSG00000139626	ENSDARG00000039482	calhm2	ENSG00000138172
ENSDARG00000079267	FERMT3 (2 of 2)	ENSG00000149781	ENSDARG00000056642	hdac9b	ENSG00000048052	ENSDARG00000057437	apodb	ENSG00000189058
ENSDARG00000071095	abi3bpb	ENSG00000154175	ENSDARG00000069499	spag1b	ENSG00000104450	ENSDARG00000031098	timm50	ENSG00000105197
ENSDARG00000096932	si:ch211-37e10.2	ENSG00000165973	ENSDARG00000040705	glsb	ENSG00000115419	ENSDARG00000075923	TXNRD2 (1 of 2)	ENSG00000184470
ENSDARG00000100446	si:ch211-286o17.1	ENSG00000174059	ENSDARG00000079483	CLIP1 (2 of 2)	ENSG00000130779	ENSDARG00000099708	cacna1hb	ENSG00000196557
ENSDARG00000071594	TIMM21	ENSG00000075336	ENSDARG00000052537	cptp	ENSG00000182327	ENSDARG00000023316	sim1a	ENSG00000112246
ENSDARG00000016749	slco1c1	ENSG00000139155	ENSDARG00000013860	ptpmt1	ENSG00000110536	ENSDARG00000075948	slco4a1	ENSG00000101187
ENSDARG00000069009	si:ch211-147a11.3	ENSG00000198912	ENSDARG00000036245	WIPF3	ENSG00000122574	ENSDARG00000063574	mtg2	ENSG00000101181
ENSDARG00000058656	desma	ENSG00000175084	ENSDARG00000052624	spryd7a	ENSG00000123178	ENSDARG00000075016	apobb.2	ENSG00000084674
ENSDARG00000070394	uroc1	ENSG00000159650	ENSDARG00000016139	mkks	ENSG00000125863	ENSDARG00000079808	si:ch73-208g10.1	ENSG00000076662
ENSDARG00000057089	ftsj1	ENSG00000068438	ENSDARG00000042045	hmg20b	ENSG00000064961	ENSDARG00000057644	adam8b	ENSG00000151651
ENSDARG00000058178	zdhhc20b	ENSG00000180776	ENSDARG00000037954	tnnt1	ENSG00000105048	ENSDARG00000062651	zc3hc1	ENSG00000091732
ENSDARG00000037064	galca	ENSG00000054983	ENSDARG00000032571	il20ra	ENSG00000016402	ENSDARG00000023820	faxdc2	ENSG00000170271
ENSDARG00000098761	rgs2	ENSG00000116741	ENSDARG00000080021	zmat3	ENSG00000172667	ENSDARG00000100378	TM4SF19	ENSG00000145107
ENSDARG00000092976	si:ch211-127i16.2	ENSG00000069535	ENSDARG00000051956	isca1	ENSG00000135070	ENSDARG00000071203	sptssa	ENSG00000165389
ENSDARG00000070229	C11H1orf116 (1 of 2)	ENSG00000182795	ENSDARG00000053097	hsf2	ENSG00000025156	ENSDARG00000023672	timm8a	ENSG00000126953
ENSDARG00000090108	DBNDD1	ENSG00000003249	ENSDARG00000062103	ankrd24	ENSG00000089847	ENSDARG00000027353	zmym2	ENSG00000121741
ENSDARG00000017773	slc16a12a	ENSG00000152779	ENSDARG00000059202	tspan2b	ENSG00000134198	ENSDARG00000060196	lhpp	ENSG00000107902
ENSDARG00000098989	PLA2G3 (2 of 2)	ENSG00000100078	ENSDARG00000059438	galnt18b	ENSG00000110328	ENSDARG00000075393	spock2	ENSG00000107742
ENSDARG00000054968	cd40	ENSG00000028137	ENSDARG00000078272	CABP7 (2 of 2)	ENSG00000100314	ENSDARG00000099801	topaz1	ENSG00000173769
ENSDARG00000077547	tmlhe	ENSG00000185973	ENSDARG00000029936	grtp1a	ENSG00000139835	ENSDARG00000004158	tmem63c	ENSG00000165548
ENSDARG00000055632	smtnl	ENSG00000188176	ENSDARG00000024479	pigk	ENSG00000142892	ENSDARG00000042025	C9H2orf49	ENSG00000135974
ENSDARG00000069792	crygm2d5	ENSG00000118231	ENSDARG00000026753	grik4	ENSG00000149403	ENSDARG00000059856	alkbh2	ENSG00000189046
ENSDARG00000078829	ccdc149a	ENSG00000181982	ENSDARG00000052625	fkbp1b	ENSG00000119782	ENSDARG00000053318	lrrc6	ENSG00000129295
ENSDARG00000099524	gbe1b	ENSG00000114480	ENSDARG00000044304	prrc1	ENSG00000164244	ENSDARG00000077920	CSMD3	ENSG00000164796
ENSDARG00000006514	her6	ENSG00000114315	ENSDARG00000055754	smc1a	ENSG00000072501	ENSDARG00000103114	ndufa4l2a	ENSG00000185633
ENSDARG00000104370	esm1	ENSG00000164283	ENSDARG00000019596	nrd1a	ENSG00000078618	ENSDARG00000045304	mtfr1	ENSG00000066855
ENSDARG00000029168	ppfibp2b	ENSG00000166387	ENSDARG00000036061	ogfod1	ENSG00000087263	ENSDARG00000046133	b3galnt2	ENSG00000162885
ENSDARG00000029290	stx11b.1	ENSG00000135604	ENSDARG00000104936	si:ch211-225h24.2	ENSG00000180190	ENSDARG00000041910	znf512	ENSG00000243943
ENSDARG00000036291	nucb2b	ENSG00000070081	ENSDARG00000056938	kera	ENSG00000139330	ENSDARG00000104179	rab11fip5a	ENSG00000135631
ENSDARG00000043443	kcnj13	ENSG00000115474	ENSDARG00000060002	ogg1	ENSG00000114026	ENSDARG00000057890	TTC31	ENSG00000115282
ENSDARG00000052176	C3H19orf66	ENSG00000130813	ENSDARG00000057562	polr3c	ENSG00000186141	ENSDARG00000031248	enkur	ENSG00000151023
ENSDARG00000029307	C24H18orf8	ENSG00000141452	ENSDARG00000005619	nek2	ENSG00000117650	ENSDARG00000023989	pef1	ENSG00000162517
ENSDARG00000079249	OGDHL	ENSG00000197444	ENSDARG00000095034	C24H8orf34	ENSG00000165084	ENSDARG00000088463	FO904873.1	ENSG00000162129
ENSDARG00000055825	celsr3	ENSG00000008300	ENSDARG00000070399	alg2	ENSG00000119523	ENSDARG00000052617	raver1	ENSG00000161847
ENSDARG00000010407	ppp4r4	ENSG00000119698	ENSDARG00000037000	fkbp11	ENSG00000134285	ENSDARG00000002483	WNT7A (1 of 2)	ENSG00000154764
ENSDARG00000100280	znfx1	ENSG00000124201	ENSDARG00000075016	apobb.2	ENSG00000084674	ENSDARG00000038567	tsr3	ENSG00000007520
ENSDARG00000099315	nsdhl	ENSG00000147383	ENSDARG00000016483	baiap2l2a	ENSG00000128298	ENSDARG00000031796	ache	ENSG00000087085
ENSDARG00000060741	SYT17	ENSG00000103528	ENSDARG00000030108	sec22ba	ENSG00000265808	ENSDARG00000005374	tubgcp4	ENSG00000137822
ENSDARG00000030630	mfsd2aa	ENSG00000168389	ENSDARG00000086735	SAMD4B	ENSG00000179134	ENSDARG00000054610	coro1a	ENSG00000102879
ENSDARG00000099385	LSP1 (2 of 2)	ENSG00000130592	ENSDARG00000026902	cryzl1	ENSG00000205758	ENSDARG00000008127	pcdh15b	ENSG00000150275
ENSDARG00000044437	cdca5	ENSG00000146670	ENSDARG00000086691	dnajc12	ENSG00000108176	ENSDARG00000099732	gfra1a	ENSG00000151892
ENSDARG00000022845	lias	ENSG00000121897	ENSDARG00000055223	ablim2	ENSG00000163995	ENSDARG00000101628	ascl1b	ENSG00000183734
ENSDARG00000076179	ngef	ENSG00000066248	ENSDARG00000098600	pithd1	ENSG00000057757	ENSDARG00000045175	pofut2	ENSG00000186866
ENSDARG00000074633	gpr35.1	ENSG00000178623	ENSDARG00000077863	mettl22	ENSG00000067365	ENSDARG00000010981	zdhhc3a	ENSG00000163812
ENSDARG00000056379	si:ch211-154o6.6	ENSG00000152672	ENSDARG00000057021	vps36	ENSG00000136100	ENSDARG00000070081	rspo3	ENSG00000146374
ENSDARG00000045983	zbtb43	ENSG00000169155	ENSDARG00000079414	sez6b	ENSG00000063015	ENSDARG00000039020	fbxo5	ENSG00000112029
ENSDARG00000041589	adprhl1	ENSG00000153531	ENSDARG00000039265	arhgap4a	ENSG00000089820	ENSDARG00000057830	dnmt3bb.2	ENSG00000142182
ENSDARG00000016483	baiap2l2a	ENSG00000128298	ENSDARG00000095614	cacna1eb	ENSG00000198216	ENSDARG00000079815	lyrm7	ENSG00000186687
ENSDARG00000095157	TMEM14A	ENSG00000096092	ENSDARG00000021555	park2	ENSG00000185345	ENSDARG00000043012	napgb	ENSG00000134265
ENSDARG00000031202	alg11	ENSG00000253710	ENSDARG00000058327	neu3.3	ENSG00000162139	ENSDARG00000103464	pggt1b	ENSG00000164219
ENSDARG00000058287	gpalpp1	ENSG00000133114	ENSDARG00000030761	syt16	ENSG00000139973	ENSDARG00000033832	ampd1	ENSG00000116748
ENSDARG00000059634	thumpd3	ENSG00000134077	ENSDARG00000089172		ENSG00000173482	ENSDARG00000035406	ttc33	ENSG00000113638
ENSDARG00000029457	cacna1sa	ENSG00000081248	ENSDARG00000024381	msto1	ENSG00000125459	ENSDARG00000058587	ccdc79	ENSG00000249961
ENSDARG00000018688	elk3	ENSG00000111145	ENSDARG00000038964	traf4b	ENSG00000076604	ENSDARG00000062103	ankrd24	ENSG00000089847
ENSDARG00000037259	ndufb6	ENSG00000165264	ENSDARG00000057984	eps8l1	ENSG00000131037	ENSDARG00000032469	ampd3b	ENSG00000133805
ENSDARG00000087916	tmem240a	ENSG00000205090	ENSDARG00000054821	nubpl	ENSG00000151413	ENSDARG00000040707	CHCHD4 (2 of 2)	ENSG00000163528
ENSDARG00000013251	hsf4	ENSG00000102878	ENSDARG00000034855	ccnb3	ENSG00000147082	ENSDARG00000062171	olfml3b	ENSG00000116774
ENSDARG00000076508	grm8b	ENSG00000179603	ENSDARG00000042557	rnf144ab	ENSG00000151692	ENSDARG00000032816	tm7sf2	ENSG00000149809
ENSDARG00000094605	si:ch211-154e10.1	ENSG00000138835	ENSDARG00000057606	arl4ca	ENSG00000188042	ENSDARG00000060394	mtfr2	ENSG00000146410
ENSDARG00000052769	glrbb	ENSG00000109738	ENSDARG00000070085	mettl6	ENSG00000206562	ENSDARG00000031890	tcp11l1	ENSG00000176148
ENSDARG00000102375	BDP1 (2 of 2)	ENSG00000145734	ENSDARG00000086998	NNMT	ENSG00000166741	ENSDARG00000067593	SCO1	ENSG00000133028
ENSDARG00000034174	mrrf	ENSG00000148187	ENSDARG00000068939	XAF1	ENSG00000132530	ENSDARG00000017320	f11r.1	ENSG00000158769
ENSDARG00000020976	ubald1b	ENSG00000153443	ENSDARG00000062363	phex	ENSG00000102174	ENSDARG00000090408	ERBB4 (3 of 3)	ENSG00000178568
ENSDARG00000097613	igfn1.3	ENSG00000179057	ENSDARG00000010029	spon1a	ENSG00000262655	ENSDARG00000025034	syngr3b	ENSG00000127561
ENSDARG00000062084	clcn1a	ENSG00000188037	ENSDARG00000005559	pou4f1	ENSG00000152192	ENSDARG00000034174	mrrf	ENSG00000148187
ENSDARG00000003167	mlst8	ENSG00000167965	ENSDARG00000056400	helt	ENSG00000187821	ENSDARG00000028367	sult2st3	ENSG00000088002
ENSDARG00000059263	hoxd12a	ENSG00000170178	ENSDARG00000003077	si:ch73-111m19.2	ENSG00000233276	ENSDARG00000099412	bcan	ENSG00000132692
ENSDARG00000087489	FAM124B	ENSG00000124019	ENSDARG00000036162	hnrnpa0b	ENSG00000170144	ENSDARG00000056609	atad1b	ENSG00000138138
ENSDARG00000053853	slc13a2	ENSG00000007216	ENSDARG00000060875	pde1a	ENSG00000115252	ENSDARG00000034895	tgfb1b	ENSG00000105329
ENSDARG00000004794	ccdc146	ENSG00000135205	ENSDARG00000055331	aldh9a1a.2	ENSG00000143149	ENSDARG00000054950	eef2kmt	ENSG00000118894
ENSDARG00000016457	irf9	ENSG00000213928	ENSDARG00000104274	TMEM200B	ENSG00000253304	ENSDARG00000036894	AIMP1 (1 of 2)	ENSG00000164022
ENSDARG00000070463	e2f3	ENSG00000112242	ENSDARG00000015355	fosl1a	ENSG00000175592	ENSDARG00000052247	alkbh4	ENSG00000160993
ENSDARG00000006577	nadka	ENSG00000008130	ENSDARG00000090145	tmem240b	ENSG00000205090	ENSDARG00000075639	si:ch211-89o9.6	ENSG00000240747
ENSDARG00000003869	decr1	ENSG00000104325	ENSDARG00000067752	pigl	ENSG00000108474	ENSDARG00000041699	piwil1	ENSG00000125207
ENSDARG00000102050	CABZ01069335.1	ENSG00000055732	ENSDARG00000090871	si:dkey-210j14.4	ENSG00000165512	ENSDARG00000090230	tmem108	ENSG00000144868
ENSDARG00000075380	kri1	ENSG00000129347	ENSDARG00000067509	slc24a4b	ENSG00000140090	ENSDARG00000060944	rnf217	ENSG00000146373
ENSDARG00000021924	hsp70.3	ENSG00000126803	ENSDARG00000044380	rbmx2	ENSG00000134597	ENSDARG00000068698	psenen	ENSG00000188223
ENSDARG00000101322	tfr1a	ENSG00000072274	ENSDARG00000104217	gpc2	ENSG00000213420	ENSDARG00000009557	wrap73	ENSG00000116213
ENSDARG00000073870	gdpd2	ENSG00000130055	ENSDARG00000039325	pmepa1	ENSG00000124225	ENSDARG00000067672	card9	ENSG00000187796
ENSDARG00000000151	thraa	ENSG00000126351	ENSDARG00000044142	acss1	ENSG00000154930	ENSDARG00000077817	cxxc4	ENSG00000168772
ENSDARG00000003022	limk1b	ENSG00000106683	ENSDARG00000079065	ANKRD50 (2 of 2)	ENSG00000151458	ENSDARG00000063646	lnpa	ENSG00000144320
ENSDARG00000071573	lsm5	ENSG00000106355	ENSDARG00000071429	tdo2a	ENSG00000151790	ENSDARG00000071465	lrrc39	ENSG00000122477
ENSDARG00000062552	lpar6a	ENSG00000139679	ENSDARG00000009949	FNDC4 (1 of 2)	ENSG00000115226	ENSDARG00000015807	rab22a	ENSG00000124209
ENSDARG00000005716	olfml2ba	ENSG00000162745	ENSDARG00000013292	tmem179	ENSG00000258986	ENSDARG00000002593	slc45a2	ENSG00000164175
ENSDARG00000044405	ttc4	ENSG00000243725	ENSDARG00000040442	prtgb	ENSG00000166450	ENSDARG00000006526	fn1b	ENSG00000115414
ENSDARG00000028053	bmp1b	ENSG00000168487	ENSDARG00000077664	zgc:110239	ENSG00000135047	ENSDARG00000041493	ipo4	ENSG00000196497
ENSDARG00000042659	thyn1	ENSG00000151500	ENSDARG00000069383	cnga4	ENSG00000132259	ENSDARG00000021110	poc1b	ENSG00000119599
ENSDARG00000089043	ptpn6	ENSG00000111679	ENSDARG00000060554	mut	ENSG00000146085	ENSDARG00000104244	twsg1a	ENSG00000128791
ENSDARG00000041011	gemin7	ENSG00000142252	ENSDARG00000059916	hyal1	ENSG00000114378	ENSDARG00000045598	si:dkey-180p18.9	ENSG00000085662
ENSDARG00000041736	hsdl1	ENSG00000103160	ENSDARG00000104186	fbxo43	ENSG00000156509	ENSDARG00000101190	cyp2k8	ENSG00000108242
ENSDARG00000061977	ppfibp2a	ENSG00000166387	ENSDARG00000008840	hmbsa	ENSG00000256269	ENSDARG00000017612	pnpo	ENSG00000108439
ENSDARG00000021208	serpind1	ENSG00000099937	ENSDARG00000095022	thsd7ba	ENSG00000144229	ENSDARG00000077465	SORCS2	ENSG00000184985
ENSDARG00000101190	cyp2k8	ENSG00000108242	ENSDARG00000051874	stra6	ENSG00000137868	ENSDARG00000020015	mrps33	ENSG00000090263
ENSDARG00000016649	akr7a3	ENSG00000211454	ENSDARG00000076296	triqk	ENSG00000205133	ENSDARG00000039424	snrpb2	ENSG00000125870
ENSDARG00000071877	dhrs7cb	ENSG00000184544	ENSDARG00000040116	znf366	ENSG00000178175	ENSDARG00000078853	arhgef19	ENSG00000142632
ENSDARG00000068934	cyp1b1	ENSG00000138061	ENSDARG00000103703	CLDN23 (3 of 3)	ENSG00000253958	ENSDARG00000028581	jkamp	ENSG00000050130
ENSDARG00000012981	osbpl7	ENSG00000006025	ENSDARG00000011727	b9d1	ENSG00000108641	ENSDARG00000041864	capn3a	ENSG00000092529
ENSDARG00000088347	sp1	ENSG00000185591	ENSDARG00000024109	naa40	ENSG00000110583	ENSDARG00000045289	gpr137c	ENSG00000180998
ENSDARG00000059558	tecta	ENSG00000109927	ENSDARG00000007244	acp2	ENSG00000134575	ENSDARG00000069313	oxa1l	ENSG00000155463
ENSDARG00000059116	heatr5b	ENSG00000008869	ENSDARG00000021220	hmgcl	ENSG00000117305	ENSDARG00000024365	crlf1a	ENSG00000006016
ENSDARG00000100352	aglb	ENSG00000162688	ENSDARG00000016480	slc17a7a	ENSG00000104888	ENSDARG00000097530	XKR5 (1 of 2)	ENSG00000275591
ENSDARG00000028173	slc4a2a	ENSG00000164889	ENSDARG00000062884	map3k2	ENSG00000169967	ENSDARG00000061354	foxred2	ENSG00000100350
ENSDARG00000040466	vil1	ENSG00000127831	ENSDARG00000023820	faxdc2	ENSG00000170271	ENSDARG00000053344	adgrd1	ENSG00000111452
ENSDARG00000012829	asah2	ENSG00000188611	ENSDARG00000098780	nsmce1	ENSG00000169189	ENSDARG00000002311	fabp11b	ENSG00000147588
ENSDARG00000001712	si:ch211-247n2.1	ENSG00000145936	ENSDARG00000099133	UNC5C (2 of 2)	ENSG00000182168	ENSDARG00000020241	icmt	ENSG00000116237
ENSDARG00000078076	nab2	ENSG00000166886	ENSDARG00000018441	heg	ENSG00000173706	ENSDARG00000100805	FMN1 (3 of 4)	ENSG00000248905
ENSDARG00000021509	tab2	ENSG00000055208	ENSDARG00000038789	tmem53	ENSG00000126106	ENSDARG00000069662	fgf11a	ENSG00000161958
ENSDARG00000102185	si:ch211-199f5.1	ENSG00000136099	ENSDARG00000034423	sncga	ENSG00000173267	ENSDARG00000014057	gabrr2b	ENSG00000111886
ENSDARG00000019265	ZBTB39	ENSG00000166860	ENSDARG00000027070	acbd4	ENSG00000181513	ENSDARG00000083400	SNORA73	ENSG00000222145
ENSDARG00000006865	glra4a	ENSG00000188828	ENSDARG00000059816	C1H19orf53	ENSG00000104979	ENSDARG00000078650	KCNA4	ENSG00000182255
ENSDARG00000056438	her9	ENSG00000188290	ENSDARG00000023683	cacna1fb	ENSG00000102001	ENSDARG00000052734	hmgcra	ENSG00000113161
ENSDARG00000038964	traf4b	ENSG00000076604	ENSDARG00000101341	C11H19orf24	ENSG00000228300	ENSDARG00000058365	hspb8	ENSG00000152137
ENSDARG00000026736	il11ra	ENSG00000096996	ENSDARG00000077202	mocs2	ENSG00000164172	ENSDARG00000020741	fga	ENSG00000171560
ENSDARG00000099348	ITGA6 (4 of 4)	ENSG00000091409	ENSDARG00000090195	mtx3	ENSG00000177034	ENSDARG00000039980	ppt1	ENSG00000131238
ENSDARG00000062579	kremen1	ENSG00000183762	ENSDARG00000061348	adat1	ENSG00000065457	ENSDARG00000063001	atp8a1	ENSG00000124406
ENSDARG00000099178	ABCD2	ENSG00000173208	ENSDARG00000036930	tbx18	ENSG00000112837	ENSDARG00000021120	ndc1	ENSG00000058804
ENSDARG00000070917	kitlga	ENSG00000049130	ENSDARG00000045790	C4H12orf66	ENSG00000174206	ENSDARG00000070954	hmx2	ENSG00000188816
ENSDARG00000078326	arhgap10	ENSG00000071205	ENSDARG00000039577	ptk2bb	ENSG00000120899	ENSDARG00000071414	C12H17orf62	ENSG00000178927
ENSDARG00000075974	si:dkey-258f14.3	ENSG00000130164	ENSDARG00000042159	RFESD (1 of 2)	ENSG00000175449	ENSDARG00000035028	lpcat4	ENSG00000176454
ENSDARG00000063435	trpm4b.2	ENSG00000130529	ENSDARG00000069427	nkain2	ENSG00000188580	ENSDARG00000007990	wt1b	ENSG00000184937
ENSDARG00000002764	miox	ENSG00000100253	ENSDARG00000100559	tor2a	ENSG00000160404	ENSDARG00000086550	dbf4b	ENSG00000161692
ENSDARG00000032340	serhl	ENSG00000183569	ENSDARG00000102937	hspbp1	ENSG00000133265	ENSDARG00000079571	zgc:162161	ENSG00000173214
ENSDARG00000042722	blnk	ENSG00000095585	ENSDARG00000020730	smpd4	ENSG00000136699	ENSDARG00000014373	ddx4	ENSG00000152670
ENSDARG00000063634	hpse	ENSG00000173083	ENSDARG00000046081	bloc1s2	ENSG00000196072	ENSDARG00000069501	abhd11	ENSG00000106077
ENSDARG00000074253	olig3	ENSG00000177468	ENSDARG00000060871	mctp1b	ENSG00000175471	ENSDARG00000062579	kremen1	ENSG00000183762
ENSDARG00000008414	exoc3l2a	ENSG00000283632	ENSDARG00000012981	osbpl7	ENSG00000006025	ENSDARG00000026796	grm1a	ENSG00000152822
ENSDARG00000057273	alox5a	ENSG00000012779	ENSDARG00000098209	SIMC1	ENSG00000170085	ENSDARG00000079434	si:ch211-208h7.4	ENSG00000121210
ENSDARG00000103476	trpm1b	ENSG00000134160	ENSDARG00000038006	osr2	ENSG00000164920	ENSDARG00000100558	slbp	ENSG00000163950
			ENSDARG00000045153	slc16a8	ENSG00000100156	ENSDARG00000012271	tmem206	ENSG00000065600
			ENSDARG00000041429	vwa9	ENSG00000138614	ENSDARG00000070522	cacna1i	ENSG00000100346
						ENSDARG00000045874	yeats4	ENSG00000127337
						ENSDARG00000035273	tmtc2b	ENSG00000179104
						ENSDARG00000015747	aarsd1	ENSG00000108825
						ENSDARG00000061228	pfdn4	ENSG00000101132
						ENSDARG00000015355	fosl1a	ENSG00000175592
						ENSDARG00000005518	slc5a9	ENSG00000117834
						ENSDARG00000063568	syt7a	ENSG00000011347
						ENSDARG00000102855	neo1a	ENSG00000067141
						ENSDARG00000023111	plg	ENSG00000122194
						ENSDARG00000086107	MTERF1	ENSG00000127989
						ENSDARG00000102773	cacna1da	ENSG00000157388
						ENSDARG00000091061	slc38a3b	ENSG00000188338
						ENSDARG00000043635	cmc2	ENSG00000103121
						ENSDARG00000060871	mctp1b	ENSG00000175471
						ENSDARG00000033757	ncaph2	ENSG00000025770
						ENSDARG00000078781	si:ch211-161c3.6	ENSG00000137309
						ENSDARG00000069954	kcnq5a	ENSG00000185760
						ENSDARG00000101726	CES3 (3 of 4)	ENSG00000172828
						ENSDARG00000035538	atp6v0a2a	ENSG00000185344
						ENSDARG00000079324	ANO9 (2 of 2)	ENSG00000185101
						ENSDARG00000031598	calb1	ENSG00000104327
						ENSDARG00000102312	CABZ01063402.1	ENSG00000185313
						ENSDARG00000059883	trpv1	ENSG00000187688
						ENSDARG00000016457	irf9	ENSG00000213928
						ENSDARG00000075980	tmem125b	ENSG00000179178
						ENSDARG00000045754	mettl25	ENSG00000127720
						ENSDARG00000058260	zgc:174160	ENSG00000163507
						ENSDARG00000074335	boc	ENSG00000144857
						ENSDARG00000037409	tmem144a	ENSG00000164124
						ENSDARG00000011272	uqcc2	ENSG00000137288
						ENSDARG00000045748	stab2	ENSG00000136011
						ENSDARG00000038010	rac2	ENSG00000128340
						ENSDARG00000104149	rraga	ENSG00000083750
						ENSDARG00000006862	kifap3b	ENSG00000075945
						ENSDARG00000020645	slc7a3a	ENSG00000165349
						ENSDARG00000074623	tbc1d31	ENSG00000156787
						ENSDARG00000005368	mcamb	ENSG00000076706
						ENSDARG00000091092	zcchc10	ENSG00000155329
						ENSDARG00000000767	spi1b	ENSG00000066336
						ENSDARG00000100657	egfl7	ENSG00000172889
						ENSDARG00000055893	nmnat1	ENSG00000139194
						ENSDARG00000068787	slc6a17	ENSG00000197106
						ENSDARG00000014939	KCNN2	ENSG00000080709
						ENSDARG00000012194	scp2a	ENSG00000116171
						ENSDARG00000079353	si:ch211-165d12.4	ENSG00000173762
						ENSDARG00000017049	adsl	ENSG00000239900
						ENSDARG00000105035	anapc2	ENSG00000176248
						ENSDARG00000009208	prkcda	ENSG00000163932
						ENSDARG00000061796	rasgrp4	ENSG00000171777
						ENSDARG00000063522	bbs4	ENSG00000140463
						ENSDARG00000036626	sema6ba	ENSG00000167680
						ENSDARG00000079102	PRRG3	ENSG00000130032
						ENSDARG00000055278	cfb	ENSG00000243649
						ENSDARG00000062929	FAM83G (1 of 2)	ENSG00000188522
						ENSDARG00000013057	hoxb5a	ENSG00000120075
						ENSDARG00000076997	stxbp4	ENSG00000166263
						ENSDARG00000041565	tnfaip1	ENSG00000109079
						ENSDARG00000040440	snrpd2	ENSG00000125743
						ENSDARG00000053127	helb	ENSG00000127311
						ENSDARG00000059234	mrps27	ENSG00000113048
						ENSDARG00000017255	tmed1b	ENSG00000099203
						ENSDARG00000059054	pdk2b	ENSG00000005882
						ENSDARG00000033735	ncf1	ENSG00000158517
						ENSDARG00000090943	CABZ01033205.2	ENSG00000168955
						ENSDARG00000102587	mios	ENSG00000164654
						ENSDARG00000060620	lig4	ENSG00000174405
						ENSDARG00000038025	cbx7a	ENSG00000100307
						ENSDARG00000043986	setd6	ENSG00000103037
						ENSDARG00000058561	fbxo30a	ENSG00000118496
						ENSDARG00000007429	ndor1	ENSG00000188566
						ENSDARG00000010437	fam46c	ENSG00000183508
						ENSDARG00000077180	slc37a4b	ENSG00000112337
						ENSDARG00000044142	acss1	ENSG00000154930
						ENSDARG00000062370	bcl2l13	ENSG00000099968
						ENSDARG00000093546	ms4a17a.2	ENSG00000110077
						ENSDARG00000036864	slc34a2b	ENSG00000157765
						ENSDARG00000070675	fam3a	ENSG00000071889
						ENSDARG00000062748	pkn1b	ENSG00000123143
						ENSDARG00000075962	vav3b	ENSG00000134215
						ENSDARG00000060366	slc12a9	ENSG00000146828
						ENSDARG00000027159	fbxo28	ENSG00000143756
						ENSDARG00000077339	ptrh2	ENSG00000141378
						ENSDARG00000076328	osbpl11	ENSG00000144909
						ENSDARG00000078318	tmod1	ENSG00000136842
						ENSDARG00000036305	phf23b	ENSG00000040633
						ENSDARG00000059835	zfyve27	ENSG00000155256
						ENSDARG00000035562	mpdu1a	ENSG00000129255
						ENSDARG00000070824	ndufb5	ENSG00000136521
						ENSDARG00000087120	slc5a8	ENSG00000256870
						ENSDARG00000012671	inhbaa	ENSG00000122641
						ENSDARG00000052703	cisd2	ENSG00000145354
						ENSDARG00000076804	ttyh1	ENSG00000167614
						ENSDARG00000091869	zgc:162958	ENSG00000167394
						ENSDARG00000001897	man2b1	ENSG00000104774
						ENSDARG00000098249	asmt	ENSG00000196433
						ENSDARG00000060946	pip5kl1	ENSG00000167103
						ENSDARG00000023546	kcnn1b	ENSG00000105642
						ENSDARG00000095536	TRIM62 (2 of 2)	ENSG00000116525
						ENSDARG00000089032	ZNF384 (2 of 2)	ENSG00000126746
						ENSDARG00000025420	fzd5	ENSG00000163251
						ENSDARG00000004539	ptgs2a	ENSG00000073756
						ENSDARG00000034714	esyt1a	ENSG00000139641
						ENSDARG00000006758	FAM234B	ENSG00000084444
						ENSDARG00000057113	c6	ENSG00000039537
						ENSDARG00000101527	IL1R2 (2 of 2)	ENSG00000115602
						ENSDARG00000076020	pappa2	ENSG00000116183
						ENSDARG00000013963	mipb	ENSG00000135517
						ENSDARG00000030805	znhit2	ENSG00000174276
						ENSDARG00000074204	commd6	ENSG00000188243
						ENSDARG00000026484	rab15	ENSG00000139998
						ENSDARG00000045355	tceb1a	ENSG00000154582
						ENSDARG00000098726	rptor	ENSG00000141564
						ENSDARG00000004470	prkcsh	ENSG00000130175
						ENSDARG00000045398	mtrr	ENSG00000124275
						ENSDARG00000058158	trim55b	ENSG00000147573
						ENSDARG00000100242	dph5	ENSG00000117543
						ENSDARG00000061508	tgfbrap1	ENSG00000135966
						ENSDARG00000061832	SNTG1	ENSG00000147481
						ENSDARG00000075169	bbs1	ENSG00000174483
						ENSDARG00000087780	tiam2a	ENSG00000146426
						ENSDARG00000068261	pros1	ENSG00000184500
						ENSDARG00000008829	chga	ENSG00000100604
						ENSDARG00000088817	wdr59	ENSG00000103091
						ENSDARG00000038300	rnf34a	ENSG00000170633
						ENSDARG00000103333	baiap2b	ENSG00000175866
						ENSDARG00000100515	dusp1	ENSG00000120129
						ENSDARG00000039136	cox16	ENSG00000133983
						ENSDARG00000079564	vmhc	ENSG00000197616
						ENSDARG00000062758	CR352265.1	ENSG00000005001
						ENSDARG00000016481	ptpn2a	ENSG00000175354
						ENSDARG00000079363	LRIG3	ENSG00000139263
						ENSDARG00000039052	klhl40a	ENSG00000157119
						ENSDARG00000095947	adkb	ENSG00000156110
						ENSDARG00000040627	grik1b	ENSG00000171189
						ENSDARG00000077474	PLA2R1	ENSG00000153246
						ENSDARG00000100442	cfh	ENSG00000143278
						ENSDARG00000077384	dnah11	ENSG00000105877
						ENSDARG00000103868	E2F1	ENSG00000101412
						ENSDARG00000019341	gpc1a	ENSG00000063660
						ENSDARG00000087601	gpr153	ENSG00000158292
						ENSDARG00000055705	f5	ENSG00000198734
						ENSDARG00000068981	glceb	ENSG00000138604
						ENSDARG00000098588	gchfr	ENSG00000137880
						ENSDARG00000061379	cmya5	ENSG00000164309
						ENSDARG00000093235	MPST	ENSG00000128311
						ENSDARG00000056768	rprml	ENSG00000179673
						ENSDARG00000101057	srsf7b	ENSG00000115875
						ENSDARG00000010415	sirt4	ENSG00000089163
						ENSDARG00000076730	syt6a	ENSG00000134207
						ENSDARG00000042880	si:ch211-222f23.6	ENSG00000073008
						ENSDARG00000070085	mettl6	ENSG00000206562
						ENSDARG00000092507	znf1013	ENSG00000167394
						ENSDARG00000095157	TMEM14A	ENSG00000096092
						ENSDARG00000054879	six3b	ENSG00000138083
						ENSDARG00000103176	nr5a1a	ENSG00000136931
						ENSDARG00000006604	pvrl3b	ENSG00000177707
						ENSDARG00000017606	sys1	ENSG00000204070
						ENSDARG00000018327	illr3	ENSG00000152672
						ENSDARG00000016745	slc35f6	ENSG00000213699
						ENSDARG00000014274	rfc2	ENSG00000049541
						ENSDARG00000017988	dse	ENSG00000111817
						ENSDARG00000040727	tfb1m	ENSG00000029639
						ENSDARG00000100747	GUCA1A (1 of 2)	ENSG00000048545
						ENSDARG00000061976	sema6bb	ENSG00000167680
						ENSDARG00000092463	rhbdd2	ENSG00000005486
						ENSDARG00000086162	ZNF385D	ENSG00000151789
						ENSDARG00000016319	c9	ENSG00000113600
						ENSDARG00000025518	F8A2	ENSG00000274791
						ENSDARG00000076176	ptcd1	ENSG00000106246
						ENSDARG00000043357	tbl2	ENSG00000106638
						ENSDARG00000013390	ARHGAP9	ENSG00000123329
						ENSDARG00000000804	rassf6	ENSG00000169435
						ENSDARG00000056615	cybb	ENSG00000137857
						ENSDARG00000056099	gtf2h5	ENSG00000272047
						ENSDARG00000090963	atp6ap1lb	ENSG00000205464
						ENSDARG00000054837	zgc:136870	ENSG00000106560
						ENSDARG00000079827	srbd1	ENSG00000068784
						ENSDARG00000028222	itgb8	ENSG00000105855
						ENSDARG00000009637	zgc:73075	ENSG00000109047
						ENSDARG00000032714	gria1b	ENSG00000155511
						ENSDARG00000020292	si:ch211-254n4.3	ENSG00000184599
						ENSDARG00000068641	taf10	ENSG00000166337
						ENSDARG00000090401	BCL2L14	ENSG00000121380
						ENSDARG00000036063	ppp1r11	ENSG00000204619
						ENSDARG00000012763	arl13b	ENSG00000169379
						ENSDARG00000076472	ovol1	ENSG00000083838
						ENSDARG00000076611	fbxo21	ENSG00000135108
						ENSDARG00000056909	CABZ01013362.1	ENSG00000146648
						ENSDARG00000102612	slc15a4	ENSG00000139370
						ENSDARG00000006074	uck2a	ENSG00000143179
						ENSDARG00000070702	s100v2	ENSG00000189171
						ENSDARG00000031372	efna2a	ENSG00000099617
						ENSDARG00000063212	prmt2	ENSG00000160310
						ENSDARG00000041623	mt2	ENSG00000087250
						ENSDARG00000025808	taf5l	ENSG00000135801
						ENSDARG00000096989	fam110c	ENSG00000184731
						ENSDARG00000015638	gemin2	ENSG00000092208
						ENSDARG00000087843	CABZ01083501.1	ENSG00000018236
						ENSDARG00000104871	LEPROTL1	ENSG00000104660
						ENSDARG00000018121	cenpj	ENSG00000151849
						ENSDARG00000028586	GPR135	ENSG00000181619
						ENSDARG00000019364	mbip	ENSG00000151332
						ENSDARG00000058873	ptpdc1b	ENSG00000158079
						ENSDARG00000013082	uap1l1	ENSG00000197355
						ENSDARG00000043137	cdca8	ENSG00000134690
						ENSDARG00000030156	naglu	ENSG00000108784
						ENSDARG00000005924	serpina10a	ENSG00000140093
						ENSDARG00000082242	SNORA73	ENSG00000222145
						ENSDARG00000087176	sgk494a	ENSG00000167524
						ENSDARG00000061004	cox11	ENSG00000166260
						ENSDARG00000076755	ap5s1	ENSG00000125843
						ENSDARG00000055523	slc22a6l	ENSG00000149452
						ENSDARG00000016470	anxa5b	ENSG00000164111
						ENSDARG00000041538	mrps28	ENSG00000147586
						ENSDARG00000056590	calca	ENSG00000175868
						ENSDARG00000060415	arhgef28	ENSG00000214944
						ENSDARG00000045025	ift52	ENSG00000101052
						ENSDARG00000077275	crispld1a	ENSG00000121005
						ENSDARG00000009401	vcanb	ENSG00000038427
						ENSDARG00000030239	dennd6aa	ENSG00000174839
						ENSDARG00000100288	impg2b	ENSG00000081148
						ENSDARG00000011926	tpgs2	ENSG00000134779
						ENSDARG00000087752	rfwd3	ENSG00000168411
						ENSDARG00000002128	cwf19l1	ENSG00000095485
						ENSDARG00000036190	txnl4a	ENSG00000141759
						ENSDARG00000037706	gss	ENSG00000100983
						ENSDARG00000045773	PYURF	ENSG00000145337
						ENSDARG00000071084	wipf1b	ENSG00000171475
						ENSDARG00000020085	slc33a1	ENSG00000169359
						ENSDARG00000089828	C12H10orf88	ENSG00000119965
						ENSDARG00000100163	TOX4 (2 of 2)	ENSG00000092203
						ENSDARG00000074828	RHOBTB2 (1 of 2)	ENSG00000008853
						ENSDARG00000020028	cps1	ENSG00000021826
						ENSDARG00000005989	rgl1	ENSG00000143344
						ENSDARG00000044596	pgap2	ENSG00000148985
						ENSDARG00000008859	mylipa	ENSG00000007944
						ENSDARG00000073792	man1b1a	ENSG00000177239
						ENSDARG00000003769	tada2b	ENSG00000173011
						ENSDARG00000058964	themis2	ENSG00000130775
						ENSDARG00000058593	sri	ENSG00000075142
						ENSDARG00000100260	THEM6 (1 of 2)	ENSG00000130193
						ENSDARG00000005800	ampd3a	ENSG00000133805
						ENSDARG00000045842	zgc:113263	ENSG00000092330
						ENSDARG00000035415	ptger4b	ENSG00000171522
						ENSDARG00000075467	shisa3	ENSG00000178343
						ENSDARG00000091124	rps19bp1	ENSG00000187051
						ENSDARG00000010831	churc1	ENSG00000258289
						ENSDARG00000101814	lpar3	ENSG00000171517
						ENSDARG00000017605	rpp40	ENSG00000124787
						ENSDARG00000062594	coq7	ENSG00000167186
						ENSDARG00000102822	pam16	ENSG00000217930
						ENSDARG00000105141	FO704635.1	ENSG00000182261
						ENSDARG00000104669	slc35c1	ENSG00000181830
						ENSDARG00000071872	zdhhc15b	ENSG00000102383
						ENSDARG00000062821	slc6a15	ENSG00000072041
						ENSDARG00000070434	rhov	ENSG00000104140
						ENSDARG00000043566	C9H3orf17	ENSG00000163608
						ENSDARG00000090564	PDZD4 (1 of 2)	ENSG00000067840
						ENSDARG00000099161	dyx1c1	ENSG00000256061
						ENSDARG00000056502	si:ch73-334d15.4	ENSG00000166006
						ENSDARG00000023583	coq9	ENSG00000088682
						ENSDARG00000075954	serpinh1a	ENSG00000149257
						ENSDARG00000068104	CABZ01041002.1	ENSG00000204301
						ENSDARG00000025012	tpi1a	ENSG00000111669
						ENSDARG00000078479	mocs1	ENSG00000124615
						ENSDARG00000029931	atp13a1	ENSG00000105726
						ENSDARG00000075107	nkx2.4a	ENSG00000125816
						ENSDARG00000074848	smim7	ENSG00000214046
						ENSDARG00000045402	commd3	ENSG00000148444
						ENSDARG00000061195	cnnm2a	ENSG00000148842
						ENSDARG00000027584	ttpa	ENSG00000137561
						ENSDARG00000018065	ntm	ENSG00000183067
						ENSDARG00000073999	tapt1a	ENSG00000169762
						ENSDARG00000055342	SLC16A13	ENSG00000174327
						ENSDARG00000059048	mpzl1l	ENSG00000197965
						ENSDARG00000017126	ilvbl	ENSG00000105135
						ENSDARG00000073716	cpxm1a	ENSG00000088882
						ENSDARG00000035507	ddx31	ENSG00000125485
						ENSDARG00000016835	tcirg1a	ENSG00000110719
						ENSDARG00000103026	p3h2	ENSG00000090530
						ENSDARG00000069832	sfxn4	ENSG00000183605
						ENSDARG00000002037	pfkfb2b	ENSG00000123836
						ENSDARG00000017703	paqr3a	ENSG00000163291
						ENSDARG00000044852	wbp2nl	ENSG00000183066
						ENSDARG00000014796	wnt11r	ENSG00000085741
						ENSDARG00000063330	mgat4a	ENSG00000071073
						ENSDARG00000100190	MSLNL (3 of 4)	ENSG00000162006
						ENSDARG00000009870	mapk8b	ENSG00000107643
						ENSDARG00000015662	pla2g12b	ENSG00000138308
						ENSDARG00000056079	l3mbtl2	ENSG00000100395
						ENSDARG00000002847	fndc1	ENSG00000164694
						ENSDARG00000076362	tmem260	ENSG00000070269
						ENSDARG00000104242	dcp2	ENSG00000172795
						ENSDARG00000098074	trip4	ENSG00000103671
						ENSDARG00000007130	mrto4	ENSG00000053372
						ENSDARG00000012215	umps	ENSG00000114491
						ENSDARG00000022845	lias	ENSG00000121897
						ENSDARG00000075281	tbc1d30	ENSG00000111490
						ENSDARG00000044073	fuca2	ENSG00000001036
						ENSDARG00000052764	chrnb3a	ENSG00000147432
						ENSDARG00000012745	poc1bl	ENSG00000257594
						ENSDARG00000086647	chrng	ENSG00000196811
						ENSDARG00000102865	carnmt1	ENSG00000156017
						ENSDARG00000038788	dnai1.2	ENSG00000122735
						ENSDARG00000058090	cfap57	ENSG00000243710
						ENSDARG00000059175	cep19	ENSG00000174007
						ENSDARG00000086416	med11	ENSG00000161920
						ENSDARG00000055373	sema3fb	ENSG00000001617
						ENSDARG00000031540	tmem200a	ENSG00000164484
						ENSDARG00000035018	thy1	ENSG00000154096
						ENSDARG00000069766	caln2	ENSG00000183166
						ENSDARG00000057983	svopl	ENSG00000157703
						ENSDARG00000040568	pdzd3a	ENSG00000172367
						ENSDARG00000045680	tnpo3	ENSG00000064419
						ENSDARG00000104071	C1H11orf73	ENSG00000149196
						ENSDARG00000001825	cfap43	ENSG00000197748
						ENSDARG00000067912	si:ch73-373m9.1	ENSG00000117643
						ENSDARG00000059897	ntrk2a	ENSG00000148053
						ENSDARG00000040295	apoeb	ENSG00000130203
						ENSDARG00000016570	prlra	ENSG00000113494
						ENSDARG00000055504	CD68	ENSG00000129226
						ENSDARG00000060569	tmem229b	ENSG00000198133
						ENSDARG00000069996	dnajb14	ENSG00000164031
						ENSDARG00000005104	limk2	ENSG00000182541
						ENSDARG00000077532	pign	ENSG00000197563
						ENSDARG00000045658	msrb3	ENSG00000174099
						ENSDARG00000075899	adgrl2b.1	ENSG00000117114
						ENSDARG00000024940	rnf144b	ENSG00000137393
						ENSDARG00000030139	sdhdb	ENSG00000204370
						ENSDARG00000059850	slc35f3b	ENSG00000183780
						ENSDARG00000061397	trip12	ENSG00000153827
						ENSDARG00000089643	mcama	ENSG00000076706
						ENSDARG00000104508	slc10a7	ENSG00000120519
						ENSDARG00000043640	cenpn	ENSG00000166451
						ENSDARG00000012395	mmp13a	ENSG00000196611
						ENSDARG00000071032	pnkd	ENSG00000127838
						ENSDARG00000013252	TMC5	ENSG00000103534
						ENSDARG00000036764	hax1	ENSG00000143575
						ENSDARG00000057624	cops5	ENSG00000121022
						ENSDARG00000053131	irak3	ENSG00000090376
						ENSDARG00000075441	vwa2	ENSG00000165816
						ENSDARG00000086848	atad3b	ENSG00000160072
						ENSDARG00000026787	aqp7	ENSG00000165269
						ENSDARG00000087206	CCT2	ENSG00000166226
						ENSDARG00000103173	stx8	ENSG00000170310
						ENSDARG00000070157	tgm2a	ENSG00000198959
						ENSDARG00000043728	srek1ip1	ENSG00000153006
						ENSDARG00000101332	uba2	ENSG00000126261
						ENSDARG00000031971	kdelc1	ENSG00000134901
						ENSDARG00000075977	prr5a	ENSG00000186654
						ENSDARG00000070794	greb1	ENSG00000196208
						ENSDARG00000061638	dcakd	ENSG00000172992
						ENSDARG00000062549	acmsd	ENSG00000153086
						ENSDARG00000079440	coro2ba	ENSG00000103647
						ENSDARG00000020890	tmod4	ENSG00000163157
						ENSDARG00000010113	ndufb8	ENSG00000166136
						ENSDARG00000024314	herpud1	ENSG00000051108
						ENSDARG00000075725	cep152	ENSG00000103995
						ENSDARG00000090988	larsa	ENSG00000133706
						ENSDARG00000069157	tmem135	ENSG00000166575
						ENSDARG00000042646	ROBO3 (2 of 2)	ENSG00000154134
						ENSDARG00000070360	fam212aa	ENSG00000185614
						ENSDARG00000056367	mpv17l2	ENSG00000254858
						ENSDARG00000006397	laptm4a	ENSG00000068697
						ENSDARG00000101320	si:dkey-50i6.5	ENSG00000041988
						ENSDARG00000079632	POLD4	ENSG00000175482
						ENSDARG00000102584	cpne7	ENSG00000178773
						ENSDARG00000030775	sybl1	ENSG00000124333
						ENSDARG00000038863	bre	ENSG00000158019
						ENSDARG00000055118	mylipb	ENSG00000007944
						ENSDARG00000070644	ttpal	ENSG00000124120
						ENSDARG00000041505	itm2bb	ENSG00000136156
						ENSDARG00000063370	sgk2a	ENSG00000101049
						ENSDARG00000015563	LPIN3	ENSG00000132793
						ENSDARG00000104085	abcd3a	ENSG00000117528
						ENSDARG00000041576	nudt18	ENSG00000275074
						ENSDARG00000058734	prdx1	ENSG00000117450
						ENSDARG00000100352	aglb	ENSG00000162688
						ENSDARG00000077537	nudt19	ENSG00000213965
						ENSDARG00000013016	pole4	ENSG00000115350
						ENSDARG00000061335	galnt1	ENSG00000141429
						ENSDARG00000071040	smim8	ENSG00000111850
						ENSDARG00000089043	ptpn6	ENSG00000111679
						ENSDARG00000052859	chp1	ENSG00000187446
						ENSDARG00000016231	bcap29	ENSG00000075790
						ENSDARG00000104254	cpne4b	ENSG00000196353
						ENSDARG00000089357	fam73b	ENSG00000148343
						ENSDARG00000053293	ftr14	ENSG00000128250
						ENSDARG00000004402	elovl6	ENSG00000170522
						ENSDARG00000026359	pbld2	ENSG00000108187
						ENSDARG00000043211	ripk4	ENSG00000183421
						ENSDARG00000074212	SLC5A10	ENSG00000154025
						ENSDARG00000075513	ccdc136a	ENSG00000128596
						ENSDARG00000057435	amacr	ENSG00000242110
						ENSDARG00000020979	fam65c	ENSG00000042062
						ENSDARG00000038847	gins3	ENSG00000181938
						ENSDARG00000018562	cope	ENSG00000105669
						ENSDARG00000041107	cftr	ENSG00000001626
						ENSDARG00000052176	C3H19orf66	ENSG00000130813
						ENSDARG00000074866	ptpn5	ENSG00000110786
						ENSDARG00000040005	scfd2	ENSG00000184178
						ENSDARG00000097299	FLRT2 (2 of 2)	ENSG00000185070
						ENSDARG00000036844	tsen54	ENSG00000182173
						ENSDARG00000076238	GRAMD1C	ENSG00000178075
						ENSDARG00000019877	rbks	ENSG00000171174
						ENSDARG00000037871	wipi2	ENSG00000157954
						ENSDARG00000074583	grid1a	ENSG00000182771
						ENSDARG00000100594	sez6l	ENSG00000100095
						ENSDARG00000060153	h6pd	ENSG00000049239
						ENSDARG00000052496	HMHA1 (1 of 2)	ENSG00000180448
						ENSDARG00000059853	manbal	ENSG00000101363
						ENSDARG00000099586	CR382383.2	ENSG00000124196
						ENSDARG00000099441	cbx4	ENSG00000141582
						ENSDARG00000104943	MAD2L1BP	ENSG00000124688
						ENSDARG00000052638	fam210b	ENSG00000124098
						ENSDARG00000098924	suz12b	ENSG00000178691
